# Supplementary material for: Isolation and characterization of high affinity and highly stable anti-Chikungunya virus antibodies using ALTHEA Gold Libraries™
Source: BMC Infect Dis. 2021 Oct 30;21:1121. doi: 10.1186/s12879-021-06717-0 (PMC8556770; doi:10.1186/s12879-021-06717-0)
Supplement: Supplementary file 3 — Additional file 3. Principal characteristics in the sequence of the heavy and ligth variable chains of the anti-Chikungunya antibodies. [file 12879_2021_6717_MOESM3_ESM.txt]

Additional File 3. Principal characteristics in the sequence of the heavy and ligth variable chains of the anti-Chikungunya antibodies


>Feature OK247726
<1     >351     gene
                        gene        ÒVH C7 anti-ChikungunyaÓ
<1     >351     CDS
                        product     Òheavy chain variable domainÓ
<1     >290     V_region              

             allele     "Homsap IGHV3-23*01 F or Homsap IGHV3-23D*01 F"
             gene       "Homsap IGHV3-23 or Homsap IGHV3-23D"
<296   >303    D_region 
                    allele     "Homsap IGHD2-8*02"
                         gene       "Homsap IGHD2-8"
                    codon_start   3
<307   >351   J_region 
                    allele      ÒHomsap IGHJ3*02 F"
                    gene        "Homsap IGHJ3"

>Feature OK247727 
<1     >339     gene
                        gene         ÒVL C7 Anti-ChikungunyaÓ
<1     >339     CDS
                        product      Òlight chain variable domainÓ 
<1     >296     V_region              

             allele      "Homsap IGKV4-1*01 F"
             gene        "Homsap IGKV4-1"
<297   >306     N_region 
                    codon start   2
<307   >339     J_region     
                        allele      "Homsap IGKJ1*01 F "
                         gene       "Homsap IGKJ1"

>Feature OK247728
<1     >348     gene
                        gene        ÒVH C10 anti-ChikungunyaÓ
<1     >348     CDS
                        product     Òheavy chain variable domainÓ
<1     >296     V_region              

             allele     "Homsap IGHV3-23*01 F or Homsap IGHV3-23D*01 F"
             gene       "Homsap IGHV3-23 or Homsap IGHV3-23D"
<299   >307    D_region 
                    allele     "Homsap IGHD2-21*01"
                         gene       "Homsap IGHD2-21"
                    codon_start   3
<310   >348   J_region 
                    allele      ÒHomsap IGHJ4*02 F "
                    gene        "Homsap IGHJ4"


>Feature OK247729 
<1     >324     gene
                        gene         ÒVL C10 Anti-ChikungunyaÓ
<1     >324     CDS
                        product      Òlight chain variable domainÓ 
<1     >288     V_region              

             allele      "Homsap IGKV3-20*01 F "
             gene        "Homsap IGKV3-20"
<289   >291     N_region 
<292   >324     J_region     
                        allele      "Homsap IGKJ1*01 F "
                         gene       "Homsap IGKJ1"


>Feature OK247730 
<1     >351     gene
                        gene        ÒVH A11 anti-ChikungunyaÓ
<1     >351     CDS
                        product     Òheavy chain variable domainÓ
<1     >292     V_region              

             allele     "Homsap IGHV3-23*01 F or Homsap IGHV3-23D*01 F"
             gene       "Homsap IGHV3-23 or Homsap IGHV3-23D"
<293   >305    D_region 
                    allele     "Homsap IGHD2-8*02"
                         gene       "Homsap IGHD2-8"
                    codon_start   3
<309   >351   J_region 
                    allele      ÒHomsap IGHJ4*02 F "
                    gene        "Homsap IGHJ4"


>Feature OK247731 
<1     >339     gene
                        gene         ÒVL A11 Anti-ChikungunyaÓ
<1     >339     CDS
                        product      Òlight chain variable domainÓ 
<1     >304     V_region              

             allele      "Homsap IGKV4-1*01 F"
             gene        "Homsap IGKV4-1"
<306   >339     J_region     
                        allele      "Homsap IGKJ1*01 F "
                         gene       "Homsap IGKJ1"
                         codon start 2


>Feature OK247732 
<1     >378     gene
                        gene        ÒVH NGS2 anti-ChikungunyaÓ
<1     >378     CDS
                        product     Òheavy chain variable domainÓ
<1     >295     V_region              

             allele     "Homsap IGHV3-23*01 F or Homsap IGHV3-23D*01 F"
             gene       "Homsap IGHV3-23 or Homsap IGHV3-23D"
<304   >324    D_region 
                    allele     "Homsap IGHD2-15*01"
                         gene       "Homsap IGHD2-15"
<334   >378   J_region 
                    allele      ÒHomsap IGHJ3*02 F "
                    gene        "Homsap IGHJ3"


>Feature OK247733 
<1     >339     gene
                        gene         ÒVL NGS2 Anti-ChikungunyaÓ
<1     >339     CDS
                        product      Òlight chain variable domainÓ 
<1     >303     V_region              

             allele      "Homsap IGKV4-1*01 F"
             gene        "Homsap IGKV4-1"
<307   >339     J_region     
                        allele      "Homsap IGKJ1*01 F "
                         gene       "Homsap IGKJ1"
                         codon start 2


>Feature OK247734

<1     >369     gene
                        gene        ÒVH NGS4 anti-ChikungunyaÓ
<1     >369     CDS
                        product     Òheavy chain variable domainÓ
<1     >295     V_region              

             allele     "Homsap IGHV3-23*01 F or Homsap IGHV3-23D*01 F"
             gene       "Homsap IGHV3-23 or Homsap IGHV3-23D"
<301   >311    D_region 
                    allele     "Homsap IGHD6-13*01"
                         gene       "Homsap IGHD6-13"
<319   >369  J_region 
                    allele      ÒHomsap IGHJ6*02 F "
                    gene        "Homsap IGHJ6"


ÊÊ
>Feature OK247735
<1     >339     gene
                        gene         ÒVL NGS4 Anti-ChikungunyaÓ
<1     >339     CDS
                        product      Òlight chain variable domainÓ 
<1     >303     V_region              

             allele      "Homsap IGKV4-1*01 F"
             gene        "Homsap IGKV4-1"
<307   >339     J_region     
                        allele      "Homsap IGKJ1*01 F "
                         gene       "Homsap IGKJ1"
                         
